# Supplementary material for: A rare SNP mutation in Brachytic2 moderately reduces plant height and increases yield potential in maize
Source: J Exp Bot. 2015 Apr 28;66(13):3791–802. doi: 10.1093/jxb/erv182 (PMC4473982; doi:10.1093/jxb/erv182)
Supplement: Supplementary Data [file supp_erv182_jexbot133959_file002.xlsx]

## Sheet: Table.S1
Table S1 Cytology analysis of the RIL88(qph1) and RIL88(QPH1) stem tissues
Internodes	Material	N	CL (μm)	P-value	N/mm (m)	P-value	IL(cm)	TCN
Top	RIL88(qph1)	390	104.2±20.8	0.71	9.4	0.33	16.9	1589
	RIL88(QPH1)	384	104.7±19.3		9.3		16.5	1535
sixth	RIL88(qph1)	278	73.8±11.1	0.43	13.8	0.23	4.1	566
	RIL88(QPH1)	303	74.5±11.9		13.6		6.7	911
second	RIL88(qph1)	408	72.4±13.0	0.48	13.9	0.52	2.9	403
	RIL88(QPH1)	400	73.0±12.2		13.8		5.1	704

## Sheet: Table.S2
Table S2 Association analysis of the 5 SNPs within the target region of qph1 in a population of 500 inbred lines
Position	SNP	Amino acid change	Allele frequency	Plant height			Ear height
				L1	L2	L3	L1	L2	L3
4519	A/C	no	84/398	0.0543	0.0961	0.0755	0.4108	0.5822	0.4094
4999	G/C	no	382/100	0.0242	0.2185	0.267	0.0415	0.4769	0.0159
5041	C/A	no	393/103	0.0538	0.1998	0.4269	0.0284	0.4804	0.0125
5259	T/G	no	5/491	NA	NA	NA	NA	NA	NA
5320	G/C	no	58/438	0.0027	0.0036	0.218	0.0224	0.004	0.2879

## Sheet: Table.S3
Table S3 Plant height and ear height analysis of the 4 F2 populations
F2 population	Location	N	A(PH/EH)	D(PH/EH)	D/A(PH/EH)	R2(PH/EH)	P-value
4F1×81162	2009HN	214	11.6/8.9	15.6/8.2	1.3/0.9	28/33	6.06E-16/1.19E-18
	2010BJ	184	19.9/10.7	15.6/9.4	0.8/0.9	44/37	1.48E-23/1.21E-18
zheng32×Ye107	2009HN	194	22.4/11.3	17.5/6.3	0.8/0.6	49/32	7.99E-29/6.55E-17
	2010BJ	178	24.2/13	10.2/4.4	0.4/0.3	40/28	1.99E-20/2.88E-13
B73×Ye107	2009HN	215	18.5/10.7	34.2/12.9	1.8/1.2	50/37	1.41E-32/4.41E-21
	2010BJ	155	9.7/7.6	23.6/14.9	2.4/2	23/27	2.22E-09/3.61E-11
Chuan48-2×Zong3	2009HN	209	10.8/3.1	9.6/4.5	0.9/1.5	15/4	7.40E-08/0.025
	2010BJ	169	14.1/5.6	10/3.8	0.7/0.7	18/6	5.10E-08/0.006

## Sheet: Table.S4
Table S4 Yield related traits analysis of single-cross hybrids derived from RIL88(qph1) and RIL88(QPH1)
Hybrid	N	EL	ED	KRN	KNR	EW	EKW	HKW	DTS1	DTS2
Ye107×RIL88(qph1)	38	16.3±1	4.3±0.2	15.6±1.3	34.9±2.9	163.2±20.4	134.1±18.2	28.6±3.6	71.4±2.1	72.6±2.1
Ye107×RIL88(QPH1)	38	16±1.3	4.3±0.2	15.8±1.4	34.3±3.7	163.4±19.9	138.5±20.6	28.4±3	69.8±2.3	71.7±1.6
P-value		0.35	0.53	0.31	0.54	0.96	0.2	0.07	0.25	0.89
81162× RIL88(qph1)	34	14.7±3.6	4±0.2	15.2±1.3	28±6.4	145.7±37.3	119±31.4	32.1±2.3	66.2±1.8	66.9±1.9
81162× RIL88(QPH1)	34	15.5±3.4	4±0.2	15.1±1	27.3±7.4	153.5±44.8	125.3±36.7	33.2±2.3	65.1±1.5	65.2±1.2
P-value		0.37	0.8	0.75	0.7	0.45	0.04	0	0.46	0.05
Zong3× RIL88(qph1)	44	16.5±1.5	4±0.2	15.8±1.1	34±4.2	139.5±20.4	119.3±14.6	25.3±3	70±3.1	71.4±2.7
Zong3× RIL88(QPH1)	44	16.9±1.6	4±0.2	16.1±1.4	33±3.9	153.8±18.9	128.1±17.1	26.3±2.6	70.1±2.6	71±2.3
P-value		0.28	0.16	0.19	0.27	0	0.82	0.51	0.02	0.14
W138× RIL88(qph1)	40	15.7±1.3	4.3±0.2	14±1.1	32.7±2.7	154±17.2	131.9±17.4	32.7±2.6	66.5±2.9	67.1±2.6
W138× RIL88(QPH1)	43	15.4±1.3	4.2±0.2	13.9±1.4	31.3±3	150.5±19.1	125±15	32.1±2.9	66.4±2.4	66.9±2.6
P-value		0.23	0.07	0.76	0.05	0.43	0.88	0.73	0.1	0.33
B73× RIL88(qph1)	41	16.4±1	4.4±0.2	17.3±1.6	38.9±4.1	181.1±19	150.4±16.8	24.4±1.7	66.4±1.4	69.3±1.4
B73× RIL88(QPH1)	41	16.6±1.4	4.4±0.2	17.1±1.3	39±4.3	190.1±21.7	151.1±18.2	24.6±2	67.8±2.9	69.6±2.5
P-value		0.51	0.52	0.64	0.88	0.06	0.01	0.56	0.88	0.75
Chang7-2× RIL88(qph1)	40	15.7±1.1	4.8±0.3	17.6±1.7	33.7±3.8	184±20.6	162.7±17.9	30.4±2	65±0.6	65.2±0.4
Chang7-2× RIL88(QPH1)	38	15.5±1.4	4.7±0.2	17.3±1.4	34±3.9	191.1±24.3	166±22.1	31±2.2	66±1.5	65.9±1.7
P-value		0.66	0.66	0.32	0.72	0.18	0.09	0.24	0.49	0.19

## Sheet: Table.S5
Table S5. Primers used in this study
Name	type	Product Size (bp)	Forward primer	Reverse primer
umc1122	SSR	156	CACAACTCCATCAGAGGACAGAGA	CTGCTACGACATACGCAAGGC
umc1035	SSR	147	CTGGCATGATCACGCTATGTATG	TAACATCAGCAGGTTTGCTCATTC
umc2236	SSR	83	GCCACGCCTTCCATTATTAGAGTA	CGGTACTGTTCTGGGATTCGTTT
MH173	STS	190	GCCTGTCTGAATGTCCTGAT	CTCCCAATCGAATTAAACCT
MH174	STS	176	GGCTCACTCGCTGTCACTGT	GCACAGTAGATTTGAAATCGGAC
H86	STS	208	CCATTAGCACGGAGAACAGA	CAACGACTACGACGACGATG
MH32	STS	119	CTGTTCTCCACGACGCAGTT	ATAGGCGGCGCTTCTTTACC
umc2396	SSR	122	TGCATCTTTAGCTACGAGACAACCT	TGCATGCATTTTTAGGTTTGGAAT
MPH405	STS	219	TGGCAAATGTTGATTGGTGG	TTGTTCTCGGTGGAGGTTCT
MH409	STS	147	GCCTGCCATTGACCGACTG	GATTTGCCCTGCCAAAACC
MH412	STS	126	AGACAGCACGGAAAAGAGGT	CCTCGGCAACCTTGTC
G451	SNP	137	F1:TTCGCCCGGTACAGGTTGC	GCCGATGGCTGGGTCGTCTAT
			F2:M13TTCGCCCGGTACAGCATGT
H211	Seq	663	GCGAGAACCTGACCAAGCG	CGCCCTTGATGAAGTCCG
H226	Caps	126+421	TCCATCCGTTCCACTCCAC	ACTCACAACTCCTCCCATACTTC
H109F/H106R	Seq	1834	GCCGTCACCATCTAGTTTGC	TACCAGAGCAGGAGCCCGTAG
H113F/H114R	Seq	2939	GGGCAACCTCATCCACTACAT	GCATGGGTTTGACTGGCTCT
H103	Seq	1381	CCACCCCAGCTCTTGCTACTC	CCGCTTGGTCAGGTTCTC
H212F/H233R	Seq	1754	CGCCATCTTCGCCTACATC	CATCAATCTCTCGAGGAACCAAAC
H115F/H116R	Seq	1595	AGCGGTTCTACGAGCCCACG	TGTGCGACGAAGGAACAACG
H235	seq	4146	ATGTCTAGCAGCGACCCGGAG	CTACGCGGCCCCGTTGCA
5N3F/211R	seq	1412	GCTCAAGAACCCCGCCATC	CGCCCTTGATGAAGTCCG
RT12	qRT-PCR	141	CTGCTCATCGGCATGTCCTC	GAACCAGGCGATCTCGTTGC
Zmβ-Actin	qRT-PCR	217	TGGCATTGTCAACAACTGG	CCCACTAGCGTACAACGAA
HF1	seq	84210	GCCTTGGGAGGTAGATGATGATG	TCAGATCAGATACTGTTCGTGTTTGTTAG
HF2	seq	105594	TGCATCAAGCAAAGGGATGTAAGA	GTTATGGGAGTGTGAGTCCGTGTTC
716	PCR	-	GAAGAGCCTAAGAAAGCAGA	GGTCAAATGGTGGCGAACTA
LB2	PCR	-	GCTTCCTATTATATCTTCCCAAATTACCAATACA
GFP-R	PCR	-	GCTCTAGACGCGGCCCCGTTGCACGAGGTCG
